# Supplementary material for: Optimal acceleration voltage for near-atomic resolution imaging of layer-stacked 2D polymer thin films
Source: Nat Commun. 2022 Jul 8;13:3948. doi: 10.1038/s41467-022-31688-4 (PMC9270374; doi:10.1038/s41467-022-31688-4)
Supplement: Supplementary file 3 — Source Data [file 41467_2022_31688_MOESM3_ESM.zip]

Archive with 3 entries (2 files):
- Source data/
- Source data/Readme.docx
- Source data/Source data.xlsx
