# Supplementary material for: Optimal acceleration voltage for near-atomic resolution imaging of layer-stacked 2D polymer thin films
Source: Nat Commun. 2022 Jul 8;13:3948. doi: 10.1038/s41467-022-31688-4 (PMC9270374; doi:10.1038/s41467-022-31688-4)
Supplement: Supplementary file 3 — Source Data [file 41467_2022_31688_MOESM3_ESM.zip › Source data/Source data.xlsx]

## Sheet: Figure1_lineplots
		2D-PI-BPDA
			summary
				Critial fluence	standard error	structural information	error	Information coefficient	error
			80 kV	0.68	0.01	1.2	0.03	0.816	0.0236677
			120 kV	0.76	0.01	1.34	0.03	1.0184	0.0264462
			200 kV	0.84	0.02	1.125	0.01	0.945	0.0240169
			300 kV	1	0.01	1	0.01	1	0.0141421
			Critial fluence 5-6 /nm band
				80 kV	120 kV	200 kV	300 kV
			area1	64.4	64.9	81.4	90
			area2	55.2	60.44	70.1	103.5
			area3	64.4	79.5	76.1	76.5
			average	61.3333	68.28	75.8667	90
			normalized to 300 kV	0.681481	0.758667	0.842963	1
			Structural information
				80 kV	120 kV	200 kV	300 kV
			area1	0.2209	0.307	0.1917	0.1903
			area2	0.2441	0.192	0.2164	0.1916
			area3	0.1935	0.223	0.2149	0.167
			average	0.2195	0.240667	0.207667	0.182967
			normalized to 300 kV	1.19967	1.31536	1.135	1
		2D-PI-DhTPA
			summary
				Experiment
				Dtol	standard error	structural information	error	Information coefficient	error
			80	0.42	0.01	1.245	0.02	0.5229	0.0150187
			120	0.82	0.02	1.264	0.02	1.03648	0.0301337
			200	0.83	0.03	1.17	0.03	0.9711	0.0430351
			300	1	0.02	1	0.01	1	0.0223607
			Dtol 5-6 /nm band
				80 kV	120 kV	200 kV	300 kV
			area1	36	62.7	70.4	81.6
			area2	31.5	63	61.8	75.2
			area3	31.5	67.5	63.1	79.9
			average	33	64.4	65.1	78.9
			normalized to 300 kV	0.418251	0.816223	0.825095	1
			Structural information
				80 kV	120 kV	200 kV	300 kV
			area1	0.3036	0.3915	0.2249	0.2305
			area2	0.345	0.306	0.3127	0.253
			area3	0.309	0.2635	0.3548	0.28
			average	0.3192	0.320333	0.297467	0.2545
			normalized to 300 kV	1.25422	1.25868	1.16883	1

## Sheet: Figure2_contrast comparison
		2D-PI-BPDA
			300 kV										120 kV
			coefficient of variation										coefficient of variation
				defocus										defocus
			thickness	30(0)	35(1)	40(2)	45(3)	50(4)	55(5)	60(6)			thickness	30(0)	35(1)	40(2)	45(3)	50(4)	55(5)	60(6)
			5(0)	0.104153	0.118289	0.131231	0.142729	0.152638	0.160899	0.167525			5(0)	0.19971	0.219552	0.233659	0.242447	0.246943	0.248666	0.249413
			10(1)	0.225922	0.248053	0.26927	0.288811	0.30612	0.32088	0.33294			10(1)	0.392717	0.421594	0.442727	0.456404	0.463946	0.4675	0.469703
			15(2)	0.346508	0.367077	0.387466	0.406861	0.424635	0.440334	0.45368			15(2)	0.499878	0.519484	0.536209	0.550303	0.562371	0.573278	0.584
			20(3)	0.429475	0.441276	0.453362	0.465495	0.477447	0.489004	0.499977			20(3)	0.511364	0.516663	0.525849	0.539324	0.556543	0.576265	0.596951
			25(4)	0.462376	0.465375	0.469126	0.473917	0.479958	0.487351	0.496072			25(4)	0.467565	0.471014	0.479737	0.493541	0.511528	0.532344	0.554491
			30(5)	0.455068	0.454655	0.456059	0.459507	0.465103	0.472815	0.482465			30(5)	0.420837	0.433767	0.447086	0.459744	0.471664	0.483551	0.496525
													CV120 kV/ CV300 kV -1
														defocus
													thickness	30(0)	35(1)	40(2)	45(3)	50(4)	55(5)	60(6)
													5(0)	0.917464	0.856069	0.780511	0.698652	0.617828	0.545482	0.488807
													10(1)	0.738281	0.699616	0.644176	0.580289	0.51557	0.456931	0.410774
													15(2)	0.442615	0.415192	0.383886	0.352558	0.324363	0.301917	0.287252
													20(3)	0.190672	0.170839	0.159889	0.158603	0.165665	0.178445	0.193956
													25(4)	0.0112218	0.0121173	0.0226183	0.0414079	0.0657771	0.0923201	0.117763
													30(5)	-0.0752202	-0.0459435	-0.0196765	0.000514582	0.0141064	0.0227077	0.0291432
		2D-PI-DhTPA
			300 kV										120 kV
			coefficient of variation										coefficient of variation
				defocus										defocus
			thickness	30(0)	35(1)	40(2)	45(3)	50(4)	55(5)	60(6)			thickness	30(0)	35(1)	40(2)	45(3)	50(4)	55(5)	60(6)
			5(0)	0.07741	0.0881577	0.0981183	0.107171	0.115236	0.122275	0.128276			5(0)	0.164983	0.178059	0.187071	0.192704	0.195929	0.197865	0.199588
			10(1)	0.167173	0.18652	0.204786	0.221619	0.236785	0.250144	0.261631			10(1)	0.337513	0.360471	0.376713	0.387311	0.393792	0.397904	0.401307
			15(2)	0.261627	0.285375	0.308082	0.329239	0.348504	0.365652	0.380569			15(2)	0.4865	0.51465	0.535609	0.550277	0.559997	0.566356	0.571005
			20(3)	0.354577	0.378749	0.402107	0.424141	0.444475	0.462861	0.479156			20(3)	0.606245	0.635058	0.656951	0.672445	0.682456	0.688193	0.691718
			25(4)	0.437015	0.459073	0.480416	0.500651	0.519489	0.53673	0.552262			25(4)	0.681809	0.706501	0.724047	0.735004	0.740338	0.741349	0.73957
			30(5)	0.506103	0.525345	0.543783	0.561142	0.577232	0.591929	0.605178			30(5)	0.71867	0.734209	0.742249	0.743883	0.74072	0.734683	0.727783
													CV120 kV/ CV300 kV -1
														defocus
													thickness	30(0)	35(1)	40(2)	45(3)	50(4)	55(5)	60(6)
													5(0)	1.13129	1.01978	0.906587	0.798107	0.700242	0.618205	0.555925
													10(1)	1.01895	0.932611	0.839541	0.747643	0.663075	0.590704	0.533866
													15(2)	0.859516	0.803416	0.738524	0.671359	0.606862	0.548893	0.500398
													20(3)	0.709771	0.676726	0.63377	0.58543	0.53542	0.486822	0.443618
													25(4)	0.560149	0.538972	0.507125	0.468097	0.425129	0.381232	0.339166
													30(5)	0.420008	0.397576	0.364973	0.32566	0.283227	0.241168	0.202594
